# Supplementary material for: Argovit™ Silver Nanoparticles Mitigate Sodium Arsenite-Induced Cytogenotoxicity Effects in Cultured Human Lymphocytes
Source: Toxics. 2025 Jun 27;13(7):539. doi: 10.3390/toxics13070539 (PMC12297918; doi:10.3390/toxics13070539)
Supplement: Supplementary file 1 [file toxics-13-00539-s001.zip]

Archive with 1 entries (1 files):
- toxics-3607608-supplementary.pdf
